# Supplementary material for: Establishment of a Real-Time Fluorescence Isothermal Recombinase-Aided Amplification Method for the Detection of H9 Avian Influenza Virus
Source: Vet Sci. 2024 Sep 5;11(9):411. doi: 10.3390/vetsci11090411 (PMC11436240; doi:10.3390/vetsci11090411)
Supplement: Supplementary file 1 [file vetsci-11-00411-s001.zip]

Archive with 1 entries (1 files):
- vetsci-3102728-supplementary.pdf
